# Supplementary material for: Cadmium Induces Kidney Iron Deficiency and Chronic Kidney Injury by Interfering with the Iron Metabolism in Rats
Source: Int J Mol Sci. 2024 Jan 7;25(2):763. doi: 10.3390/ijms25020763 (PMC10815742; doi:10.3390/ijms25020763)
Supplement: Supplementary file 1 [file ijms-25-00763-s001.zip]

Archive with 1 entries (1 files):
- ijms-2787479-supplementary.pdf
